# Supplementary material for: Relationship between Aggressiveness, Self-Confidence, and Perceived Coach Support and Head Impact Exposure in Youth Football
Source: Sports (Basel). 2022 Jul 29;10(8):115. doi: 10.3390/sports10080115 (PMC9412463; doi:10.3390/sports10080115)
Supplement: Supplementary file 1 [file sports-10-00115-s001.zip]

Archive with 1 entries (1 files):
- sports-1789893-supplementary.pdf
